# Supplementary material for: Virome Analysis Reveals Diverse and Divergent RNA Viruses in Wild Insect Pollinators in Beijing, China
Source: Viruses. 2022 Jan 24;14(2):227. doi: 10.3390/v14020227 (PMC8877953; doi:10.3390/v14020227)
Supplement: Supplementary file 1 [file viruses-14-00227-s001.zip]

Archive with 3 entries (3 files):
- Supplementary Figure 1.pdf
- Supplementary Table 1_Samples.xlsx
- Supplementary Table 2_Primer.xlsx
