# Supplementary material for: Virome Analysis Reveals Diverse and Divergent RNA Viruses in Wild Insect Pollinators in Beijing, China
Source: Viruses. 2022 Jan 24;14(2):227. doi: 10.3390/v14020227 (PMC8877953; doi:10.3390/v14020227)
Supplement: Supplementary file 1 [file viruses-14-00227-s001.zip › Supplementary Table 1_Samples.xlsx]

## Sheet: Insect Identification
Pool	Order	Family	Species	Detected virus
A	Hymenoptera	Apidae	Apis mellifera L.
A	Hymenoptera	Halictidae	Pseudapis mandschurica (Hedicke)
A	Hymenoptera	Apidae	Amegilla zonata L.	Xiangshan picorna-like virus 2
A	Diptera	Syrphidae	Eristalis tenax (L.)	Xiangshan orthomyxo-like virus
A	Diptera	Syrphidae
A	Hymenoptera	Halictidae	Lasioglossum sp3
A	Hymenoptera	Apidae	Eucera sp. (male), (female)
A	Hymenoptera	Halictidae	Lasioglossum （Lasioglossum）sp46
A	Hymenoptera	Apidae	Megachile sp.
A	Diptera	Calliphoridae
A	Hymenoptera	Apidae	Bombus
A	Hymenoptera	Apidae	Bombus
A	Hymenoptera	Apidae	Xylocopa appendiculata Smith
A	Hymenoptera	Apidae
A	Hymenoptera	Apidae
A	Diptera	Syrphidae	Phytomia zonata (Fabricius)
A	Hymenoptera	Megachilidae
A	Hymenoptera	Megachilidae
A	Diptera	Tachinidae
A	Amphiesmenoptera	Sphingidae	Cephonodes hylas L.
A	Diptera	Bombyliidae
A	Diptera	Tabanidae		Xiangshan picorna-like virus 1
A	Diptera	Syrphidae
A	Hymenoptera	Ichneumonidae
A	Diptera	Asilidae
A	Hymenoptera	Halictidae	Lasioglossum sp.
A	Diptera	Syrphidae	Sphaerophoria indiana Bigot	Xiangshan tombus-like virus
A	Hymenoptera	Ichneumonidae
A	Hymenoptera	Tenthredinidae
A	Hymenoptera	Apidae	Thyreus sp.
A	Hymenoptera	Halictidae	Lasioglossum sp2
A	Amphiesmenoptera	Lycaenidae	Celastrina argiola (L.)
B	Hymenoptera	Vespidae
B	Hymenoptera	Vespidae
B	Hymenoptera	Vespidae (Polistinae)
B	Hymenoptera	Sphecidae
B	Hymenoptera	Scoliidae
B	Hymenoptera	Vespidae (Eumeninae)
B	Hymenoptera	Apidae	Eucera pekingensis Yasumatsu
B	Hymenoptera	Vespidae
B	Hymenoptera	Vespidae (Eumeninae)		Xiangshan insect virus
B	Hymenoptera	Scoliidae	Scolia sinensis Saussure et Siehel	Xiangshan picorna-like virus 4
B	Hymenoptera	Vespidae (Eumeninae)
B	Hymenoptera	Vespidae (Eumeninae)	Anterhynchium flavomarginatum (Smith)
B	Hymenoptera	Ichneumonidae
B	Hymenoptera	Sphecidae		Xiangshan sinhali-like virus
B	Hymenoptera	Vespidae (Eumeninae)	Eumens species Cameron
B	Hymenoptera	Sphecidae	Ammophila infesta Smith
B	Hymenoptera	Pompilidae
B	Hymenoptera	Halictidae	Sphecodes sp.
