# Supplementary material for: Virome Analysis Reveals Diverse and Divergent RNA Viruses in Wild Insect Pollinators in Beijing, China
Source: Viruses. 2022 Jan 24;14(2):227. doi: 10.3390/v14020227 (PMC8877953; doi:10.3390/v14020227)
Supplement: Supplementary file 1 [file viruses-14-00227-s001.zip › Supplementary Table 2_Primer.xlsx]

## Sheet: Primers Information
Virus	Viral genome detection						Reverse complementary chain detection
	PCR-F-primer	PCR-F-primer position	PCR-R-primer	PCR-R-primer position	Product length (bp)	Product identification	RT-primer	RT-primer position	PCR-F-primer	PCR-R-primer	PCR-R-primer position	Product length (bp)	Product identification
Xiangshan orthomyxo-like virus_segment1	ACCAGCCTATACAGCCATA	1442	GGAACAGAATAGACACCTACT	2084	642	√	TCATGGTGGCGAATAAGGAACAGAATAGACACCTACT	2084	TCATGGTGGCGAATAA	ACCAGCCTATACAGCCATA	1442	642	√
Xiangshan orthomyxo-like virus_segment2	CCTGATGCTATGAGAATGATG	947	GTAGATATACTGTGGACTGGAT	1791	844	√
Xiangshan orthomyxo-like virus_segment3	ATGAGTATAAGCAGGCAGTT	9	TGGAGCAGATGTGGTAGT	632	623	√
Xiangshan orthomyxo-like virus_segment4	AAGAATAACCAGCCGAAGG	135	CCAGAAGTTGTCTCCAGAAT	616	481	√
Xiangshan orthomyxo-like virus_segment5	ACAATGAGTAGCATCGTCTT	59	CCAGTAGCCGTATCCAATC	570	511	√
Xiangshan orthomyxo-like virus_segment6	ATCAAGGCAAGTGGTGTAAT	243	CCATTGTTAAGGTCAGTCTCT	842	599	√
Xiangshan tombus-like virus_segment1	ACAGCGATAGCCGTAGTA	349	GTGACAGGATGCCATAACA	1021	672	√	TCATGGTGGCGAATAAACAGCGATAGCCGTAGTA	349	TCATGGTGGCGAATAA	GTGACAGGATGCCATAACA	1021	672	×
Xiangshan tombus-like virus_segment2	CAGAAGAACACCTCACAGT	514	GTCAGCCTCCGTATAGAAG	1246	732	√
Xiangshan picorna-like virus 1	GCAAGCAACACAGATTCAA	4356	AACCACATTCATCCAGTCAT	4698	342	√	TCATGGTGGCGAATAAGTATTGGCGAGCGTCTAA	2508	TCATGGTGGCGAATAA	CGTTGGTGGTTGTAATGC	2937	429	√
Xiangshan picorna-like virus 2	ATATCGTGCTGCGGTATAG	85	CTGGTTGGTGGAGTTAGAG	611	526	√	TCATGGTGGCGAATAAATATCGTGCTGCGGTATAG	85	TCATGGTGGCGAATAA	CTGGTTGGTGGAGTTAGAG	611	526	×
Xiangshan sinhali-like virus	CCGCATCGTTATCACCTT	3777	GTAGTCAGCAGAGTCGTTAT	4594	817	√	TCATGGTGGCGAATAACCGCATCGTTATCACCTT	3777	TCATGGTGGCGAATAA	GTAGTCAGCAGAGTCGTTAT	4594	817	√
Xiangshan insect virus_segment1	GCATCATCGGTAGCAACA	1118	AGTAGGCAAGAGACATCCA	1650	532	√	TCATGGTGGCGAATAACTTGGAGATGGAATGGAGAA	1017	TCATGGTGGCGAATAA	GGTTGATGCTGGCGATTA	1854	837	×
Xiangshan insect virus_segment2	GCTGGTCTGGACTTACAC	274	GCATTCATTATCTCGCACAA	840	566	√
Xiangshan picorna-like virus 4	GGCTGTAGTTGAGATATAGAGA	162	AGGAGATGCGGTATGGTT	869	707	√	TCATGGTGGCGAATAATGTCCTCATTGTTACGCTAT	5982	TCATGGTGGCGAATAA	ACTTCTATACTCTCCTCATCTG	6550	568	√
